# Supplementary material for: Therapeutic potential of CPI-613 for targeting tumorous mitochondrial energy metabolism and inhibiting autophagy in clear cell sarcoma
Source: PLoS One. 2018 Jun 7;13(6):e0198940. doi: 10.1371/journal.pone.0198940 (PMC5991736; doi:10.1371/journal.pone.0198940)
Supplement: S1 Table — Longest diameter, shortest diameter, and calculated tumor volumes. (XLSX) [file pone.0198940.s005.xlsx]

## Sheet: Sheet1
Day 10	no-treatment 1	no-treatment 2	no-treatment 3	no-treatment 4	no-treatment 5	CPI-613 1	CPI-613 2	CPI-613 3	CPI-613 4	CPI-613 5	chloloquine 1	chloloquine 2	chloloquine 3	chloloquine 4	chloloquine 5	CPI+chl 1	CPI+chl 2	CPI+chl 3	CPI+chl 4	CPI+chl 5
longest diameter.	1.2	1.5	1.3	2	2.1	2.4	2	1.4	1.4	2	2.2	2.1	1.5	2	2.5	2.1	1.5	2	1.8	2.5
shortest diameter	1	1.5	1.2	1.5	1.2	2.1	1.8	1.2	1.5	1.8	1.6	1	1.2	2	2	1	1.5	1.8	1.5	2
4/3 π × [a/2] × [b/2]2	0.627	1.76344	0.97812	2.35125	1.58004	5.53014	3.3858	1.05336	1.64587	3.3858	2.94272	1.09725	1.1286	4.18	5.225	1.09725	1.76344	3.3858	2.11612	5.225
Day 14
longest diameter.	1.8	1.8	2	2.5	2.3	2.5	2.2	1.6	1.6	2.3	2.4	2.4	1.8	2.2	2.8	2.2	1.4	2	1.6	2.5
shortest diameter	1.6	1.8	2	1.6	1.5	2.5	2	1.4	1.6	2.1	1.7	1.2	1.4	2	2.2	0.8	1.3	1.9	1.2	1.8
4/3 π × [a/2] × [b/2]2	2.40768	3.04722	4.18	3.344	2.70394	8.16406	4.598	1.63856	2.14016	5.29972	3.62406	1.80576	1.84338	4.598	7.08092	0.73568	1.23623	3.77245	1.20384	4.23225
Day 16
longest diameter.	2.2	2.4	2.4	2.7	2.4	2.6	2.4	1.8	1.8	2.5	2.6	2.5	2	2.2	3.4	2	1.2	1.8	1.2	2.2
shortest diameter	2	2	2.2	2.3	1.4	2.7	2.2	1.6	1.7	2.2	1.8	1.4	1.6	2	2.7	0.8	1	1.2	1	1.4
4/3 π × [a/2] × [b/2]2	4.598	5.016	6.06936	7.46287	2.45784	9.90347	6.06936	2.40768	2.71804	6.32225	4.40154	2.56025	2.6752	4.598	12.9507	0.6688	0.627	1.35432	0.627	2.25302
Day 18
longest diameter.	5.8	6.2	7	7.2	5.5	6.6	5.9	7.2	6.8	6	5.7	4.8	5.3	5.9	5.1	2.2	1.4	2.2	1.4	2.2
shortest diameter	4.4	4.1	4.2	3.8	4.2	4.5	4	3.8	4.4	4	4.6	4.4	4.3	4	4.4	1.6	0.8	1.2	1	1.2
4/3 π × [a/2] × [b/2]2	58.6705	54.456	64.5183	54.3233	50.6929	69.8321	49.324	54.3233	68.7861	50.16	63.0198	48.5549	51.2034	49.324	51.5896	2.94272	0.46816	1.65528	0.7315	1.65528
Day 22
longest diameter.	8.8	8.7	9	8.5	8	8.2	8.3	9	8.2	9	8.8	7.9	8.4	9	10.1	2	2.2	2.1	1.9	3.5
shortest diameter	7.2	7.5	6.6	7.8	6.3	6.9	7	7.8	6.8	7.2	7.3	7	6.8	6.3	6.8	1.8	1.7	1.5	1.4	2.8
4/3 π × [a/2] × [b/2]2	238.36	255.698	204.841	270.206	165.904	203.985	212.501	286.1	198.115	243.778	245.027	202.26	202.947	186.642	244.02	3.3858	3.32205	2.46881	1.94579	14.3374
Day 10	no-treatment	CPI-613 alone	chloloquine alone	CPI613+Chloroquine
mean n=5	1.45997	3.00019	2.91471	2.71752
S.D. n=5	0.675816	1.75516	1.83252	1.63028
Day 14
mean	3.13657	4.3681	3.79042	2.23609
S.D.	0.681581	2.63364	2.19301	1.6326
Day 16
mean	5.12081	5.48416	5.43713	1.10603
S.D.	1.85477	3.06966	4.30508	0.711924
Day 18
mean	56.5322	58.4851	52.7383	1.49059
S.D.	5.28292	10.0675	5.8852	0.972691
Day 22
mean	227.002	228.896	216.179	5.09197
S.D.	41.9616	36.5054	26.6861	5.20339
