# Supplementary material for: Therapeutic potential of CPI-613 for targeting tumorous mitochondrial energy metabolism and inhibiting autophagy in clear cell sarcoma
Source: PLoS One. 2018 Jun 7;13(6):e0198940. doi: 10.1371/journal.pone.0198940 (PMC5991736; doi:10.1371/journal.pone.0198940)
Supplement: S2 Table — Total weights of collected, disseminated mesenteric tumor. (XLSX) [file pone.0198940.s006.xlsx]

## Sheet: Sheet1
Total weights of collected, disseminated mesenteric tumors g
non-treatment	CPI-613	Chroloquine	CPI-613+Chloroquine
2.3	1.7	2.8	0
1.8	1.6	2.4	0
2.5	2.4	1.6	0
2.1	2.8	1.4	0
1.6	0.9	1.7	0
2.06	1.88	1.98	0	mean
0.364692	0.739594	0.593296	0	S.D.
