# Supplementary material for: Therapeutic potential of CPI-613 for targeting tumorous mitochondrial energy metabolism and inhibiting autophagy in clear cell sarcoma
Source: PLoS One. 2018 Jun 7;13(6):e0198940. doi: 10.1371/journal.pone.0198940 (PMC5991736; doi:10.1371/journal.pone.0198940)
Supplement: S4 Table — Total weights of collected, disseminated mesenteric tumor. (XLSX) [file pone.0198940.s008.xlsx]

## Sheet: Sheet1
Total weights of collected, disseminated mesenteric tumors
	Mock	CPI613 and Chloroquine
mouse 1	0	3.2
mouse 2	0	2.7
mouse 3	0.8	4.1
mouse 4	0	1.3
mouse 5	0	3.8
S.D	0.357771	1.10318
mean	0.16	3.02
